# Supplementary material for: Fast neutron mutagenesis in soybean enriches for small indels and creates frameshift mutations
Source: G3 (Bethesda). 2021 Dec 15;12(2):jkab431. doi: 10.1093/g3journal/jkab431 (PMC9335934; doi:10.1093/g3journal/jkab431)
Supplement: jkab431_Supplementary_Table_S1 [file jkab431_supplementary_table_s1.xlsx]

## Sheet: Table 1
Sample Name	Generations of Selfing	Fast Neutron Dosage (Gy)	Mean Depth	Total Indels	Total SNPs
M92-220.x1.04.WT	N/A	N/A	62.5028	298229	1369820
2012BM7F223	7	8	28.3615	25	56
2012CM7F040P05*	7	16	29.5653	38	76
2012CM7F040P06*	7	16	40.0658	47	72
2012CM7F040P07*	7	16	28.8507	9	23
2012CM8F030P02+	8	16	28.1414	27	39
2012CM8F030P07+	8	16	30.1005	18	20
2012CM8F030P09+	8	16	28.9229	18	35
2012DM8F016P02	8	16	30.1866	51	89
4R30C22acr626MN13	6	16	19.6141	34	41
5R39C03Dr334cMN12	3	32	19.96	14	8
FN0112228.06.02.01.M5	5	16	28.1596	53	62
FN0112885.02.06.03.M5	5	16	33.2497	32	49
FN0131633.06.01.M4	4	16	29.3741	33	56
FN0163764.04.01.M4	4	32	18.9797	36	63
FN0164160.03.02.01.01.M6	6	32	28.4073	50	87
FN0164472.x3.06.01.M5	5	32	29.2695	49	83
FN0170228.07.35.01.M5	5	16	25.4241	38	64
FN0170712.06.41.01.M5	5	16	28.6868	41	80
FN0171501.01.02.M4	4	32	30.6709	38	67
FN0172932.09.08.01.M5	5	16	24.12	15	16
FN0173217.03.09.01.M5	5	16	30.4031	25	56
FN0175143.05.06.01.M5	5	16	31.6371	34	45
FN0175501.x2.02.01.M5	5	16	29.4497	29	50
FN0190069.01.01.M4	4	32	26.2719	31	70
R18C55Dhaar437MN13	6	32	20.095	23	25
R52C55Dadr564MN13	5	32	17.5	20	22
RP8DM5r597MN13	6	32	19.4919	41	79
			27.2207

## Sheet: Table 2
Consequence (Variant) Type	FN27	Proportion	Natural - Common	Proportion	Natural - Rare	Proportion
splice_donor	0	0	1786	0.000111344	939	0.000165011
splice_acceptor	5	0.00162866	1838	0.000114585	922	0.000162023
stop_gained	0	0	4539	0.000282972	2797	0.000491517
frameshift	34	0.0110749	11359	0.000708148	6364	0.00111835
stop_lost	0	0	819	5.10585e-05	235	4.12966e-05
start_lost	0	0	810	5.04974e-05	317	5.57065e-05
inframe_insertion	0	0	4959	0.000309156	1665	0.000292591
inframe_deletion	0	0	4603	0.000286962	2490	0.000437568
protein_altering	0	0	242	1.50869e-05	127	2.23177e-05
missense	68	0.0221498	204987	0.0127794	87537	0.0153829
splice_region	13	0.00423453	38143	0.00237793	14205	0.00249625
start_retained	0	0	112	6.98235e-06	28	4.92045e-06
synonymous	29	0.00944625	167608	0.0104491	58830	0.0103382
stop_retained	0	0	436	2.71813e-05	148	2.60081e-05
coding_sequence	0	0	486	3.02984e-05	256	4.49869e-05
5' UTR	19	0.00618893	140683	0.00877052	48300	0.00848777
3' UTR	28	0.00912052	213299	0.0132976	73596	0.012933
intron	263	0.0856678	1789836	0.111583	639990	0.112466
upstream	905	0.294788	5325487	0.332004	1721428	0.302507
downstream	820	0.267101	4764026	0.297001	1572140	0.276273
intergenic	886	0.288599	3364380	0.209744	1458227	0.256255
Total	3070	1	16040438	1	5690541	1

## Sheet: Table S1
Individual	Location	Gene	KOG Gene Name	PANTHER Gene Name	Soykb Page
FN0175143.05.06.01.M5_	Chr01:283490	Glyma.01G001900.Wm82.a2.v1	Serine/threonine protein kinase	Leucine-rich repeat receptor-like protein kinase	http://soykb.org/gene_card.php?gene=Glyma.01G001900
2012DM8F016P02_	Chr01:12047563	Glyma.01G070300.Wm82.a2.v1	Armadillo/beta-Catenin/plakoglobin	Uridine kinase	http://soykb.org/gene_card.php?gene=Glyma.01G070300
4R30C22acr626MN13_	Chr01:12901021	Glyma.01G071300.Wm82.a2.v1	S-adenosylmethionine decarboxylase	S-adenosylmethionine decarboxylase	http://soykb.org/gene_card.php?gene=Glyma.01G071300
2012CM7F040P07_	Chr02:26008370	Glyma.02G168700.Wm82.a2.v1	DNA helicase PIF1/RRM3	Unknown	http://soykb.org/gene_card.php?gene=Glyma.02G168700
2012CM7F040P05_	Chr04:681885	Glyma.04G008800.Wm82.a2.v1	Unknown	Unknown	http://soykb.org/gene_card.php?gene=Glyma.04G008800
FN0170712.06.41.01.M5_	Chr04:2394886	Glyma.04G029600.Wm82.a2.v1	Unknown	Camp-response element binding protein-related	http://soykb.org/gene_card.php?gene=Glyma.04G029600
FN0164160.03.02.01.01.M6_	Chr05:710302	Glyma.05G007400.Wm82.a2.v1	Unknown	Unknown	http://soykb.org/gene_card.php?gene=Glyma.05G007400
RP8DM5r597MN13_	Chr05:40667999	Glyma.05G228800.Wm82.a2.v1	Unnamed protein	Unknown	http://soykb.org/gene_card.php?gene=Glyma.05G228800
2012DM8F016P02_	Chr06:771580-771581	Glyma.06G009900.Wm82.a2.v1	Unknown	Unknown	http://soykb.org/gene_card.php?gene=Glyma.06G009900
FN0170712.06.41.01.M5_	Chr06:20521199	Glyma.06G208900.Wm82.a2.v1	P-type ATPase	Unknown	http://soykb.org/gene_card.php?gene=Glyma.06G208900
2012CM7F040P05_	Chr06:50907762	Glyma.06G320400.Wm82.a2.v1	COP9 signalosome, subunit CSN6	Eukaryotic translation initiation factor 3 subunit f-related	http://soykb.org/gene_card.php?gene=Glyma.06G320400
FN0175501.x2.02.01.M5_	Chr07:1458131	Glyma.07G018300.Wm82.a2.v1	Unknown	Unknown	http://soykb.org/gene_card.php?gene=Glyma.07G018300
4R30C22acr626MN13_	Chr10:1803582	Glyma.10G020800.Wm82.a2.v1	Unknown	Unknown	http://soykb.org/gene_card.php?gene=Glyma.10G020800
FN0131633.06.01.M4_	Chr12:39801235-39801236	Glyma.12G239000.Wm82.a2.v1	Small Nuclear ribonucleoprotein splicing factor	Small Nuclear ribonucleoprotein splicing factor	http://soykb.org/gene_card.php?gene=Glyma.12G239000
FN0175143.05.06.01.M5_	Chr13:38048110	Glyma.13G279400.Wm82.a2.v1	WD40 repeat-containing protein	WD repeat domain 44	http://soykb.org/gene_card.php?gene=Glyma.13G279400
4R30C22acr626MN13_	Chr14:707333	Glyma.14G009200.Wm82.a2.v1	Beta-TrCP [transducin repeats containing]/Slimb proteins	Unknown	http://soykb.org/gene_card.php?gene=Glyma.14G009200
FN0175143.05.06.01.M5_	Chr16:24028654	Glyma.16G110200.Wm82.a2.v1	Unknown	Unknown	http://soykb.org/gene_card.php?gene=Glyma.16G110200
2012CM7F040P06_	Chr19:37223480	Glyma.19G116700.Wm82.a2.v1	Predicted RNA-binding polyribonucleotide nucleotidyltransferase	Polyribonucleotide nucleotidyltransferase	http://soykb.org/gene_card.php?gene=Glyma.19G116700
FN0131633.06.01.M4_	Chr19:46406430	Glyma.19G209500.Wm82.a2.v1	Copper chaperone	Copper transport protein atox1-related|chloroplast-targeted	http://soykb.org/gene_card.php?gene=Glyma.19G209500
FN0172932.09.08.01.M5_	Chr19:47305686	Glyma.19G221100.Wm82.a2.v1	Unknown	Unknown	http://soykb.org/gene_card.php?gene=Glyma.19G221100
